# Supplementary material for: Secondary Metabolites Isolated from Artemisia afra and Artemisia annua and Their Anti-Malarial, Anti-Inflammatory and Immunomodulating Properties—Pharmacokinetics and Pharmacodynamics: A Review
Source: Metabolites. 2023 Apr 29;13(5):613. doi: 10.3390/metabo13050613 (PMC10222324; doi:10.3390/metabo13050613)
Supplement: Supplementary file 1 [file metabolites-13-00613-s001.zip]

Archive with 1 entries (1 files):
- metabolites-2316633-Supplementary material.pdf
